# Supplementary material for: Exploring the Presence of Cannabinoids in Hemp-Infused Fermented Milk Drinks: An Analysis of Pre- and Post-Fermentation Levels
Source: Molecules. 2024 Oct 26;29(21):5056. doi: 10.3390/molecules29215056 (PMC11547984; doi:10.3390/molecules29215056)
Supplement: Supplementary file 1 [file molecules-29-05056-s001.zip]

Archive with 1 entries (1 files):
- molecules-3256564-supplementary.pdf
